# Supplementary material for: Intracardiac echocardiography guided anatomical approach to cardioneuroablation: feasibility and outcomes
Source: Europace. 2025 Nov 18;27(12):euaf295. doi: 10.1093/europace/euaf295 (PMC13223727; doi:10.1093/europace/euaf295)
Supplement: euaf295_Supplementary_Data [file euaf295_supplementary_data.zip]

Archive with 6 entries (6 files):
- Video_1.mp4
- Video_2.mp4
- Video_3.mp4
- Video_4.mp4
- Supplemental_Figure_1.tif
- Supplemental_Figure_2.tif
